# Supplementary material for: The Impact of Nusinersen Treatment on Respiratory Function in Patients with Spinal Muscular Atrophy: A Systematic Review
Source: J Clin Med. 2024 Oct 22;13(21):6306. doi: 10.3390/jcm13216306 (PMC11546051; doi:10.3390/jcm13216306)
Supplement: Supplementary file 1 [file jcm-13-06306-s001.zip]

Archive with 2 entries (2 files):
- Supplementary file S1-PRISMA Checklist.pdf
- Supplementary file S2.pdf
